# Supplementary material for: Metabolite-Driven Modulation of Biofilm Formation in Shewanella: Insights from Shewanella sp. Pdp11 Extracellular Products
Source: Microb Ecol. 2025 May 27;88(1):55. doi: 10.1007/s00248-025-02552-x (PMC12116997; doi:10.1007/s00248-025-02552-x)
Supplement: Supplementary file 5 — (FASTA 8.72 KB) [file 248_2025_2552_MOESM5_ESM.fasta]

>sp|A1RLX8|GLGB_SHESW 1,4-alpha-glucan branching enzyme GlgB OS=Shewanella sp. (strain W3-18-1) OX=351745 GN=glgB PE=3 SV=1
MMTQANAYFYNGADVALLNGQYTDVFSLLGMHTSEDGKSLIVRCFLRNALKVDVISIKDG
RRVAGLEKVNDAGLFAGTMGRRVKPFLYLLRIQYPLSQIEIVDPYQFGPLLNADDLYLFG
EGSAERAYEFLGANWRDVEGIEGVHFCVWAPNAKRVSVVGDFNHWDDTRHVMRQHMANGL
WEIFLPNVAEGAHYKFDLVHPNGERHAKSDPMATQMECAPHNASIVPKKSKHSWKDTLWM
NKRAVTAWHKAPMAIYEVHLGSWRRKGDNGEQYLDYQDLIEQLIPYVKAQSFTHIELMPI
SEYPFDGSWGYQPVGLYAPTHRFGDANGLKAFVDACHQADIGVVLDWVAAHFPKDPHGLV
RFDGTCLYEHEDPRKGTHPDWDTLIYNYGRGEVRSFLLSNACYWLREFHFDGLRIDAVSS
MLYLDYSREPGQWLPNAYGGRENLEAISFLQMLNQRLYQAFPGICMIAEESTAFAGVTKP
TDHHGLGFGFKWNMGWMNDSLSYLSRDPIYRQYHHHQLTFSLMYAYTEQFMLSVSHDEVV
HGKGSLLHKIPGDDWQKFATLRAYYGFMWGHPGKKLLFMGSEFAQRDEWDHNHSLDWHLL
AFEPHQGVQRWLKDLNQLYQGMSALSVLDYQPAGFRWLDCDNGSASIFTFVRYGLAGDAP
LVFVINMTPSVHHGFRIGLPQAGDFCEYLNSDSYLYGGSNQGNAGLVVAQNQSWQGMESS
ALITVPPLSCLVLGPVANQVEAKRR
>sp|A3D286|GLGB_SHEB5 1,4-alpha-glucan branching enzyme GlgB OS=Shewanella baltica (strain OS155 / ATCC BAA-1091) OX=325240 GN=glgB PE=3 SV=1
MMTQANAYFYDGADVALLNGQYTDVFSLLGMHSANEGKALIVRCFLRNAISVDVISIKDG
RKVASLDKVNEQGLFAGTLGRRVKPFLYLLRVEYPLCQLDIVDPYQFDSLLNSDDIYLFG
EGSAERAYEFLGANWRQTQGVEGVHFCVWAPNAKRVSVVGDFNHWDDTRHVMRQHLANGL
WELFLPNVVEGAHYKFDLVYQNGERHTKSDPMATQMECAPHNASIVPPKAHHSWNDTAWM
SKRAATAWHKAPMSAYEVHLGSWRRKGEQGEQYLDYQDLIEQLIPYVKEQGFTHIELMPI
SEFPFDGSWGYQPVGLYAPTHRFGDANGLKAFVDACHQAGIGIILDWVSAHFPKDPHGLV
RFDGTCLYEHEDPRKGTHPDWDTLIYNYDRGEVRSFLLSNACYWLREFHFDGLRLDAVSS
MLYLDYSREPGQWLPNAYGGRENLEAISFLQILNQRLYQAFPGICMIAEESTAFAGVTKP
TDQQGLGFGFKWNMGWMNDSLSYLGRDPLYRQFHHHQLTFSLMYAYTEQFMLSVSHDEVV
HGKGSLLHKIPGDDWQKFATLRAYYGFMWGHPGKKLLFMGCEFGQRNEWNHNQSLDWHLL
AYEPHQGVQRWLKDLNHLYQAMPALSVQDYEGAGFSWLDCENSRDSIFTFVRYGLAGDAP
LVFVINMTPQLHTGFRIGLPLAGDYREYLNSDSQIYGGSNQGNAGTVVAESLPWQGMAQS
ALITVPPLGCLVIGPATGLAEAN
>sp|A4Y4U3|GLGB_SHEPC 1,4-alpha-glucan branching enzyme GlgB OS=Shewanella putrefaciens (strain CN-32 / ATCC BAA-453) OX=319224 GN=glgB PE=3 SV=1
MMTQANTYFYNGADVALLNGQYTDVFSLLGMHTSEDGKSLIVRCFLRNAFKVDVISIKDG
RRVAGLEKVNDAGLFAGTMGRRVKPFLYLLRIQYPLSQIEIVDPYQFGPLLNADDLYLFG
EGSAERAYKFLGANWRDVEGIEGVHFCVWAPNAKRVSVVGDFNHWDDTQHVMRQHMANGL
WEIFLPNVAEGAHYKFDLVHPNGERHAKSDPMATQMECAPHNASIVPKKSKHSWKDTLWM
NKRAVTAWHKAPMAIYEVHLGSWRRKGDNGEQYLDYQDLIEQLIPYVKAQGFTHIELMPI
SEYPFDGSWGYQPVGLYAPTHRFGDANGLKAFVDACHQADIGVVLDWVAAHFPKDPHGLV
RFDGTCLYEHEDPRKGTHPDWDTLIYNYGRGEVRSFLLSNACYWLREFHFDGLRIDAVSS
MLYLDYSREPGQWLPNAYGGRENLEAISFLQMLNQRLYQAFPGICMIAEESTAFAGVTKP
TDHHGLGFGFKWNMGWMNDSLSYLSRDPIYRQYHHHQLTFSLMYAYTEQFMLSVSHDEVV
HGKGSLLHKIPGDDWQKFATLRAYYGFMWGHPGKKLLFMGSEFAQRDEWDHNHSLDWHLL
AFEPHQGVQRWLKDLNQLYQGMSALSVLDYQPAGFRWLDCDNGSASIFTFVRYGLAGDAP
LVFVINMTPSVHHGFRIGLPQAGDFCEYLNSDSYLYCGSNQGNAGLVVAQNQPWQGMESS
ALITVPPLSCLVLGLAANQVEAKRR
>sp|A6WKY2|GLGB_SHEB8 1,4-alpha-glucan branching enzyme GlgB OS=Shewanella baltica (strain OS185) OX=402882 GN=glgB PE=3 SV=1
MMTQANAYFYDGADVALLNGQYTDVFSLLGMHSANEGKALIVRCFLRNALSVDVISIKDG
RKVASLDKVNEQGLFAGTLGRRVKPFLYLLRVEYPLCQLDIVDPYQFDSLLNSDDIYLFG
EGSAERAYEFLGANWRQTQGVEGVHFCVWAPNAKRVSVVGDFNHWDDTRHVMRQHLANGL
WELFLPNVVEGAHYKFDLVYQNGERHTKSDPMATQMECAPHNASIVPPKAHHSWNDTAWM
SKRAATAWHKAPMSAYEVHLGSWRRKGEQGEQYLDYQDLIEQLIPYVKEQGFTHIELMPI
SEFPFDGSWGYQPVGLYAPTHRFGDANGLKAFVDACHQAGIGIILDWVSAHFPKDPHGLV
RFDGTCLYEHEDPRKGTHPDWDTLIYNYDRGEVRSFLLSNACYWLREFHFDGLRLDAVSS
MLYLDYSREPGQWLPNAYGGRENLEAISFLQILNQRLYQAFPGVCMIAEESTAFAGVTKP
TDQQGLGFGFKWNMGWMNDSLSYLGRDPLYRQFHHHQLTFSLMYAYTEQFMLSVSHDEVV
HGKGSLLHKIPGDDWQKFATLRAYYGFMWGHPGKKLLFMGCEFGQRNEWNHNQSLDWHLL
AYEPHQGVQRWLKDLNHLYQAMPALSVQDYEGAGFSWLDCENSRDSIFTFVRYGLAGDAP
LVFVINMTPQLHTGFRIGLPLAGDYREYLNSDSQIYGGSNQGNAGTVVAESLPWQGMAQS
ALITVPPLGCLVIGPATGLAEAN
>sp|A9KTJ1|GLGB_SHEB9 1,4-alpha-glucan branching enzyme GlgB OS=Shewanella baltica (strain OS195) OX=399599 GN=glgB PE=3 SV=1
MMTQANAYFYDGADVALLNGQYTDVFSLLGMHSANEGKALIVRCFLRNALSVDVISIKDG
RKVASLDKVNEQGLFAGTLGRRVKPFLYLLRVEYPLCQLDIVDPYQFDSLLNSDDIYLFG
EGSAERAYEFLGANWRQTQGVEGVHFCVWAPNAKRVSVVGDFNHWDDTRHVMRQHLANGL
WELFLPNVVEGAHYKFDLVYQNGERHTKSDPMATQMECAPHNASIVPPKAHHSWNDTAWM
SKRAATAWHKAPMSAYEVHLGSWRRKGEQGEQYLDYQDLIEQLIPYVKEQGFTHIELMPI
SEFPFDGSWGYQPVGLYAPTHRFGDANGLKAFVDACHQAGIGIILDWVSAHFPKDPHGLV
RFDGTCLYEHEDPRKGTHPDWDTLIYNYDRGEVRSFLLSNACYWLREFHFDGLRLDAVSS
MLYLDYSREPGQWLPNAYGGRENLEAISFLQILNQRLYQAFPGICMIAEESTAFAGVTKP
TDQQGLGFGFKWNMGWMNDSLSYLGRDPLYRQFHHHQLTFSLMYAYTEQFMLSVSHDEVV
HGKGSLLHKIPGDDWQKFATLRAYYGFMWGHPGKKLLFMGCEFGQRNEWNHNQSLDWHLL
AYEPHQGVQRWLKDLNQLYQDMPALSVQDYEGAGFSWLDCENSRDSIFTFVRYGLAGDAP
LVFVINMTPQLHTGFRIGLPLAGDYREYLNSDSQIYGGSNQGNAGTVVAESLPWQGMAQS
ALITVPPLGCLVIGPATGLAEAN
>sp|B8EAX1|GLGB_SHEB2 1,4-alpha-glucan branching enzyme GlgB OS=Shewanella baltica (strain OS223) OX=407976 GN=glgB PE=3 SV=1
MMTQANAYFYDGADVALLNGQYTDVFSLLGMHSANEGKALIVRCFLRNALSVDVISIKDG
RKVASLDKVNEQGLFAGTLGRRVKPFLYLLRVEYPQCQLDIVDPYQFDSLLNSDDIYLFG
EGSAERAYEFLGANWRQTQGVEGVHFCVWAPNAKRVSVVGDFNHWDDTRHVMRQHLANGL
WELFLPNVVEGAHYKFDLVYQNGERHAKSDPMATQMECAPHNASIVPPKAHHSWNDTAWM
SKRAATAWHKAPMSAYEVHLGSWRRKGEQGEQYLDYQDLIEQLIPYVKEQGFTHIELMPI
SEFPFDGSWGYQPVGLYAPTHRFGDANGLKAFVDACHQAGIGIILDWVSAHFPKDPHGLV
RFDGTCLYEHEDPRKGTHPDWDTLIYNYDRGEVRSFLLSNACYWLREFHFDGLRLDAVSS
MLYLDYSREPGQWLPNTYGGRENLEAINFLQILNQRLYQAFPGICMIAEESTAFAGVTKP
TDQQGLGFGFKWNMGWMNDSLSYLGRDPLYRQFHHHQLTFSLMYAYTEQFMLSVSHDEVV
HGKGSLLHKIPGDDWQKFATLRAYYGFMWGHPGKKLLFMGCEFGQRNEWNHNQSLDWHLL
AYEPHQGVQRWLKDLNHLYQAMPALSVQDYEGAGFSWLDCENSRDSIFTFVRYGLAGDAP
LVFVINMTPQLHTGFRIGLPLAGDYREYLNSDSQIYGGSNQGNAGTVVAESLPWQGMAQS
ALITVPPLGCLVIGPATGLAEAN
>sp|Q081Q4|GLGB_SHEFN 1,4-alpha-glucan branching enzyme GlgB OS=Shewanella frigidimarina (strain NCIMB 400) OX=318167 GN=glgB PE=3 SV=1
MTVATPYFQQGSEIALLNGEYTDVFSLLGMHSVNDGKALVVRCLIPGAISVDVLSAKDGR
KVATLEQVNEHGLFAGKMGRRVKSFAYLLRVQYPLCEQLINDPYQFDSLLNPDDVYLFGE
GSQLQTYHFQGANWREHHGVKGVHFCVWAPNAKQVAVMGDFNLWDNKRHILRHHPASGLW
DIFIAEVEPEQHYKYAISDMHGNQVIKSDPYAVAMQPSPHNASKIPHVERYDWQDSQWLA
DRASHQPHVQPMSIYEVQLASWRRKGDDSQEYTDYSQLIAELVPYIKEMGFTHLQLMPIS
EYPFDGSWGYQPVGLFAPTYRFGDANGLRAFIDECHQQGIAVLLDWVPAHFPRDPHGLVR
FDGSCLYEHDDPRKGEQPDWDTLIYNYGRAEVRSFLYSNAHYWLDEFHFDGLRLDAVSSM
LYLDYSRRADQWIPNKFGGRENLEAISFLQELNARMYQCFPGINMIAEESTAWPGVTQAT
SNNGLGFGFKWNMGWMNDTLRYISCDPLFRRYHHGELTFSLVYAFTEQFILSLSHDEVVH
GKGSLLHKIPGDDWQKFATLRAYYGFMWTHPGKKLLFMGNEFAQRNEWNHNQSLDWHLLT
YAPHQGVQDWVRDLNQCYQQYPALYQRDHHSDGFQWLDCNNADNNILVFCRFGMDKQQHV
VIVVNMSPQVYYDFRVGVPTAQNYRELLNSDHRHYGGGDVVNDNPCEAQVTPWQGMSHSI
VITVPPLGCSIWVPELDEQDQPTQ
>sp|Q0HGI8|GLGB_SHESM 1,4-alpha-glucan branching enzyme GlgB OS=Shewanella sp. (strain MR-4) OX=60480 GN=glgB PE=3 SV=1
MMTQAQTYFYDGSDVALLNGQYTDVFSLLGMHSINEGKALVVRCFLRNAQKVDVISLKDG
RKVASLERVNEAGLFAGTLGRRVKPFLYALRVVYPLCELDIIDPYQFGSLLDSQDLYLFG
EGSSEQAYRFLGANWRQVDSVEGVHFCVWAPNAKRVSVVGDFNHWDDTRHVMRQHMANGL
WEIFLPDVAEGTHYKFDLVYQNGERHAKSDPMATQMECAPHNASIVPKKHQHPWADTQWM
HKRATTAWHRAAMSIYEVQLGSWRRKGEFGEQYFDYQDLIEQLIPYVKEQGFTHIELMPV
SEYPFDGSWGYQPVGLYAPTHRFGDANGLKAFIDACHQAEIGVLLDWVAAHFPKDPHGLV
RFDGTCLYEHEDPRKGTHPDWDTLIYNYDRGEVRSFLLSNACYWLREFHLDGLRLDAVSS
MLYLDYSREPGQWLPNAYGGRENLEAIHFLQMLNQRLYQAFPGICMIAEESTAFAGVTKP
TDSGGLGFGFKWNMGWMNDSLSYLGRDPIYRQYHHNQLTFSLMYAYSEQFMLSISHDEVV
HGKGSLLHKIPGDDWQKFATLKAYYGFMWGHPGKKLLFMGSEFAQRDEWNHNHSLDWHLL
AFEPHQGVQRWLRDLNQLYRQFPALSVLDYESQGFRWLDCDNGRDSIFSFVRYGEGSDVP
LVFVVNMTPTLHQGFRIGLPQGGDFCEYLNSDSHLYGGSNQGNAGKVIAEDLPWQGMASS
ALITVPPLGCLILGPATDAPRDTSL
>sp|Q0HST5|GLGB_SHESR 1,4-alpha-glucan branching enzyme GlgB OS=Shewanella sp. (strain MR-7) OX=60481 GN=glgB PE=3 SV=1
MMTQAQTYFYDGSDVALLNGQYTDVFSLLGMHCINEGKALVVRCFLRNAQKVDVISLKDG
RKVASLERVNEAGLFAGTLGRRVKPFLYALRVVYPLCELDIIDPYQFGSLLDSQDLYLFG
EGGSEQAYRFLGANWRQVDSVEGVHFCVWAPNAKRVSVVGDFNHWDDTRHVMRQHMANGL
WEIFLPDVAEGAHYKFDLVYQNGERHAKSDPMATQMECAPNNASIVPKKHQHPWADTQWM
DKRATTAWHRAAMSIYEVQLGSWRRKGEFGEQYFDYQDLIEQLIPYVKEQGFTHIELMPV
SEYPFDGSWGYQPVGLYAPTHRFGDANGLKAFIDACHQAEIGVLLDWVAAHFPKDPHGLV
RFDGTCLYEHEDPRKGTHPDWDTLIYNYDRGEVRSFLLSNACYWLREFHLDGLRLDAVSS
MLYLDYSREPGQWLPNAYGGRENLEAIHFLQMLNQRLYQAFPGICMIAEESTAFAGVTKP
TDCGGLGFGFKWNMGWMNDSLSYLGRDPIYRQYHHNQLTFSLMYAYSEQFMLSISHDEVV
HGKGSLLHKIPGDDWQKFATLRAYYGFMWGHPGKKLLFMGSEFAQRDEWNHNHSLDWHLL
AFEPHQGVQRWLRDLNQLYRQFPALSVLDYESQGFRWLDCDNGRDSIFSFVRYGEGSDVP
LVFVVNMTPTLHQGFRIGLPQGGDFCEYLNSDSHLYGGSNQGNAGKVIAEDLPWQGMASS
ALITVPPLGCLILGPATDAPRDTSL
>sp|Q8EGU7|GLGB_SHEON 1,4-alpha-glucan branching enzyme GlgB OS=Shewanella oneidensis (strain ATCC 700550 / JCM 31522 / CIP 106686 / LMG 19005 / NCIMB 14063 / MR-1) OX=211586 GN=glgB PE=3 SV=2
MTQAQTYFYDGSDVALLNGQYTDVFSLLGMHSINEGKALVVRCFLRNAQKVDVISLKDGR
KVASLERVNEAGLFAGTLGRRIKPFLYALRVTYPLCELDIIDPYQFGSLLNREDLYLFGE
GSSEQAYRFLGANWRQVDNVEGVHFCVWAPNAKRVSVVGDFNHWDDTRHVMRQHVANGLW
EIFLPGVVEGSHYKFDLVYQNGERHAKSDPMATQMECAPHNASIVPKKQQHQWADTQWMD
KRAATAWHRAPMSIYEVQLGSWRRKGEFGEQYFDYQDLIEQLIPYVKEQGFTHIELMPVS
EYPFDGSWGYQPVGLYAPTYRFGDANGFKAFIDACHQAEIGVLLDWVAAHFPKDPHGLVR
FDGTCLYEHEDPRKGTHPDWDTLIYNYGRGEVRSFLLSNACYWLREFHLDGLRLDAVSSM
LYLDYSREPGQWLPNAYGGRENLEAIDFLQMLNQRLYQAIPGICMIAEESTAFAGVTKPT
DSSGLGFGFKWNMGWMNDSLSYLGRDPIYRQYHHNQLTFSLMYAYSEQFMLSISHDEVVH
GKGSLLHKIPGDDWQKFATLRAYYGFMWGHPGKKLLFMGSEFAQRDEWDHDHSLDWHLLA
FEPHQGVQRWLRDLNQLYRQFPALSVLDYEPQGFRWLDCDNGRDSIFSFVRYGEGNDVPL
VFVVNMTPTVHQGFRIGLPQGGDFCEYLNSDSYLYGGSNQGNGGKIIAQALPWQGMASSA
LITVPPLGCLILGPATENILRESAL
