# Supplementary material for: Metabolite-Driven Modulation of Biofilm Formation in Shewanella: Insights from Shewanella sp. Pdp11 Extracellular Products
Source: Microb Ecol. 2025 May 27;88(1):55. doi: 10.1007/s00248-025-02552-x (PMC12116997; doi:10.1007/s00248-025-02552-x)
Supplement: Supplementary file 6 — (FASTA 6.54 KB) [file 248_2025_2552_MOESM6_ESM.fasta]

>sp|A0KZD8|GLGC_SHESA Glucose-1-phosphate adenylyltransferase OS=Shewanella sp. (strain ANA-3) OX=94122 GN=glgC PE=3 SV=1
MSNVRYISNLTRETYALILAGGRGSRLHELTDWRAKPALYFGGKFRIIDFPLSNCINSGI
RRVGVVTQYKSHSLIRHVMRGWGHFKKELGESVEILPASQRYSENWYQGTADAVFQNIDI
IRHELPKYVMVLSGDHVYRMDYAGLLAAHAESGADMTVSCLEVPVAEAAGAFGVMEVDDE
MRILGFEEKPKHPKHSPGNPEKCLASMGNYVFNTEFLFEQLKKDAQNANSDRDFGKDIIP
SIIEKHKVFAYPFKSAFPNEQAYWRDVGTLDSFWQANMELLSPTPALNLYDAKWPIWTYQ
EQLPPAKFVFDDDDRRGMAVDSIISGGCIISGATVRRSVLFNEVRVCSYSVVEDSVVLPD
VVVLRHCKIKNAIIDRGCIIPEGTVIGYNHDHDRAKGFRVSEKGITLVTRDMLGLPVGYE
>sp|A1RLX5|GLGC_SHESW Glucose-1-phosphate adenylyltransferase OS=Shewanella sp. (strain W3-18-1) OX=351745 GN=glgC PE=3 SV=1
MSNVRYISNLTRETYALILAGGRGSRLHELTDWRAKPALYFGGKFRIIDFPLSNCINSGV
RRVGVVTQYKSHSLIRHVMRGWGHFKKELGESVEILPASQRFSENWYQGTADAVFQNIDI
IRHELPKYVMVLSGDHVYRMDYAGILAAHAESGADMTVSCLEVPIAEAAGAFGVIEVDDN
MRILGFEEKPQRPKPSPDNPEMCLASMGNYVFNTEFLFEQLKKDSQNATSDRDFGKDIIP
SIIEKHNVFAYPFKSPFPNEQAYWRDVGTLDSFWQANMELLSPTPALNLYDAKWPIWTFQ
EQLPPAKFVFDDDDRRGMALDSIVSSGCIISGATVRRSVLFNEVRVCSYSVVEDSVVLPD
VVVLRHCKIKNAIIDRGCIIPEGTVIGYNHDHDRAKGFRVSEKGVTLVTRDMLGLPVGYE
>sp|A1S8E8|GLGC_SHEAM Glucose-1-phosphate adenylyltransferase OS=Shewanella amazonensis (strain ATCC BAA-1098 / SB2B) OX=326297 GN=glgC PE=3 SV=1
MPNHSPRFISNLTRETYALILAGGRGSRLFELTDWRAKPALYFGGKFRVIDFPLSNCVNS
GIRRIGVVTQYQSHSLIRHVMRGWGHFKRELGESVEILPASQRYSESWYQGTADAVFQNI
DIIRHELPRYVMILSGDHVYRMDYAGMLAAHAQSGADMTVCCQEVPVAEAAGSFGVMEVA
EDMRVVGFEEKPANPSCLPHDPERCLASMGNYVFNTEFLFDQLRKDAENVSSERDFGKDI
IPSIIREHKVFAYAFKSGLGAGQDYWRDVGTLDTFWQANMELLSPEPHLNLYDAKWPIWT
YQEQLPPAKFVFDDEDRRGMATDSIVSGGCIISGAKVKRSVLFNEVRICSYSEVEGAVIL
PDVVVLRNCRLKNVIIDRGCVIPEGMVIGHNHDHDRARGFRVTDKGVVLITREMLGLPVG
FE
>sp|A3D289|GLGC_SHEB5 Glucose-1-phosphate adenylyltransferase OS=Shewanella baltica (strain OS155 / ATCC BAA-1091) OX=325240 GN=glgC PE=3 SV=1
MSNVRYTSNLTRETYALILAGGRGSRLHELTDWRAKPALYFGGKFRIIDFPLSNCINSGI
RRVGVVTQYKSHSLIRHVMRGWGHFKKELGESVEILPASQRYSENWYQGTADAVFQNIDI
IRHELPKYVMVLSGDHVYRMDYAGLLAAHAESGADMTVSCLEVPIAEAAGSFGVMEVDEE
MRILGFEEKPQQPKHSPGNPEMCLASMGNYLFNTEFLFDQLKKDALNESSDRDFGKDIIP
AIIEKHNVFAYPFKSAFPNEQAYWRDVGTLDSFWQANMELLSPTPALNLYDAKWPIWTFQ
EQLPPAKFVFDDDDRRGMALDSIVSGGCIISGATVRRSVLFNEVRVCSYSLVEDSVVLPD
VVVLRHCKIKNAILDRGCIIPEGMVIGYNHDHDRAKGFRVSEKGVTLVTRDMLGLPVGYE
>sp|A4Y4U6|GLGC_SHEPC Glucose-1-phosphate adenylyltransferase OS=Shewanella putrefaciens (strain CN-32 / ATCC BAA-453) OX=319224 GN=glgC PE=3 SV=1
MSNVRYISNLTRETYALILAGGRGSRLHELTDWRAKPALYFGGKFRIIDFPLSNCINSGV
RRVGVVTQYKSHSLIRHVMRGWGHFKKELGESVEILPASQRFSENWYQGTADAVFQNIDI
IRHELPKYVMVLSGDHVYRMDYAGILAAHAESGADMTVSCLEVPIAEAAGAFGVIEVDDN
MRILGFEEKPQRPKPSPDNPEMCLASMGNYVFNTEFLFEQLKKDSQNATSDRDFGKDIIP
SIIEKHNVFAYPFKSPFPNEQAYWRDVGTLDSFWQANMELLSPTPALNLYDAKWPIWTFQ
EQLPPAKFVFDDDDRRGMALDSIVSSGCIISGATVRRSVLFNEVRVCSYSVVEDSVVLPD
VVVLRHCKIKNAIIDRGCIIPEGTVIGYNHDHDRAKGFRVSEKGVTLVTRDMLGLPVGYE
>sp|A6WKY5|GLGC_SHEB8 Glucose-1-phosphate adenylyltransferase OS=Shewanella baltica (strain OS185) OX=402882 GN=glgC PE=3 SV=1
MSNVRYISNLTRETYALILAGGRGSRLHELTDWRAKPALYFGGKFRIIDFPLSNCINSGI
RRVGVVTQYKSHSLIRHVMRGWGHFKKELGESVEILPASQRYSENWYQGTADAVFQNIDI
IRHELPKYVMVLSGDHVYRMDYAGLLAAHAESGADMTVSCLEVPIAEAAGSFGVMEVDEE
MRILGFEEKPQQPKHSPGNPEMCLASMGNYVFNTEFLFDQLKKDALNESSDRDFGKDIIP
AIIEKHNVFAYPFKSAFPNEQAYWRDVGTLDSFWQANMELLSPTPALNLYDAKWPIWTFQ
EQLPPAKFVFDDDDRRGMALDSIVSGGCIISGATVRRSVLFNEVRVCSYSLVEDSVVLPD
VVVLRHCKIKNAILDRGCIIPEGMVIGYNHDHDRAKGFRVSEKGVTLVTRDMLGLPVGYE
>sp|A9KTJ4|GLGC_SHEB9 Glucose-1-phosphate adenylyltransferase OS=Shewanella baltica (strain OS195) OX=399599 GN=glgC PE=3 SV=1
MSNVRYISNLTRETYALILAGGRGSRLHELTDWRAKPALYFGGKFRIIDFPLSNCINSGI
RRVGVVTQYKSHSLIRHVMRGWGHFKKELGESVEILPASQRYSENWYQGTADAVFQNIDI
IRHELPKYVMVLSGDHVYRMDYAGLLAAHAESGADMTVSCLEVPIAEAAGSFGVMEVDEE
MRILGFEEKPLQPKHSPGNPEMCLASMGNYVFNTEFLFDQLKKDALNESSDRDFGKDIIP
AIIEKHNVFAYPFKSAFPNEQAYWRDVGTLDSFWQANMELLSPTPALNLYDAKWPIWTFQ
EQLPPAKFVFDDDDRRGMALDSIVSGGCIISGATVRRSVLFNEVRVCSYSLVEDSVVLPD
VVVLRHCKIKNAILDRGCIIPEGMVIGYNHDHDRAKGFRVSEKGVTLVTRDMLGLPVGYE
>sp|B8EAW7|GLGC_SHEB2 Glucose-1-phosphate adenylyltransferase OS=Shewanella baltica (strain OS223) OX=407976 GN=glgC PE=3 SV=1
MSNVRYISNLTRETYALILAGGRGSRLHELTDWRAKPALYFGGKFRIIDFPLSNCINSGI
RRVGVVTQYKSHSLIRHVMRGWGHFKKELGESVEILPASQRYSENWYQGTADAVFQNIDI
IRHELPKYVMVLSGDHVYRMDYAGLLAAHAESGADMTVSCLEVPIAEAAGSFGVMEVDEE
MRILGFEEKPQQPKHSPGNPEMCLASMGNYVFNTEFLFDQLKKDALNESSDRDFGKDIIP
AIIEKHNVFAYPFKSAFPNEQAYWRDVGTLDSFWQANMELLSPTPALNLYDAKWPIWTFQ
EQLPPAKFVFDDDDRRGMALDSIVSGGCIISGATVRRSVLFNEVRVCSYSLVEDSVVLPD
VVVLRHCKIKNAILDRGCIIPEGMVIGYNHDHDRAKGFRVSEKGVTLVTRDMLGLPVGYE
>sp|Q081Q7|GLGC_SHEFN Glucose-1-phosphate adenylyltransferase OS=Shewanella frigidimarina (strain NCIMB 400) OX=318167 GN=glgC PE=3 SV=1
MSNIRYISNLTRDTYALILAGGRGSRLYELTDWRAKPALYFGGKYRIIDFPLSNCINSGI
RRVGVVTQYKSHSLIRHVTRGWGHFKKELGESVEILPASQQTSGNWYQGTADAVFQNIDI
IRQEIPKYVMILSGDHIYRMDYAGLLAAHAESGAEMTVCCLETPIDEAAGAFGVMEVDSE
HRVIGFEEKPAEPKSIPSDPTMCLASMGNYVFNTKFLFEQLKKDANNEKSDRDFGKDIIP
AIIENHKVFAFPFSSAVAGQPSYWRDVGTLDSFFQANMELLLPTPPLNLYDAKWPIWTYQ
EQLPPAKFVFDDDDRRGMAVDSIVSGGCIISGAKVKRCVLFDEVRVCSYSFVKDSVLLPD
VVVLKNCKIQNAILDRGCIIPEGMVIGYNHDHDRAKGFRVSEKGVTLVTRKMLGLPVGYE
>sp|Q0HGJ1|GLGC_SHESM Glucose-1-phosphate adenylyltransferase OS=Shewanella sp. (strain MR-4) OX=60480 GN=glgC PE=3 SV=1
MSNVRYISNLTRETYALILAGGRGSRLHELTDWRAKPALYFGGKFRIIDFPLSNCINSGI
RRVGVVTQYKSHSLIRHVMRGWGHFKKELGESVEILPASQRYSENWYQGTADAVFQNIDI
IRHELPKYVMVLSGDHVYRMDYAGLLAAHAESGADMTVSCLEVPVAEAAGAFGVMEVDDE
MRILGFEEKPKHPKHSPGNPEKCLASMGNYVFNTEFLFDQLKKDAQNANSDRDFGKDIIP
SIIEKHKVFAYPFKSAFPNEQAYWRDVGTLDSFWQANMELLSPTPALNLYDAKWPIWTYQ
EQLPPAKFVFDDDDRRGMAVDSIISGGCIISGATVRRSVLFNEVRVCSYSVVEDSVVLPD
VVVLRHCKIKNAIIDRGCIIPEGTVIGYNHDHDRAKGFRVSEKGITLVTRDMLGLPVGYE
>sp|Q0HST8|GLGC_SHESR Glucose-1-phosphate adenylyltransferase OS=Shewanella sp. (strain MR-7) OX=60481 GN=glgC PE=3 SV=1
MSNVRYISNLTRETYALILAGGRGSRLHELTDWRAKPALYFGGKFRIIDFPLSNCINSGI
RRVGVVTQYKSHSLIRHVMRGWGHFKKELGESVEILPASQRYSENWYQGTADAVFQNIDI
IRHELPKYVMVLSGDHVYRMDYAGLLAAHAESGADMTVSCLEVPVAEAAGAFGVMEVDDE
MRILGFEEKPKHPKHSPGNPEKCLASMGNYVFNTEFLFDQLKKDAQNANSDRDFGKDIIP
SIIEKHKVFAYPFKSAFPNEQAYWRDVGTLDSFWQANMELLSPTPALNLYDAKWPIWTYQ
EQLPPAKFVFDDDDRRGMAVDSIISGGCIISGATVRRSVLFNEVRVCSYSVVEDSVVLPD
VVVLRHCKIKNAIIDRGCIIPEGTVIGYNHDHDRAKGFRVSEKGITLVTRDMLGLPVGYE
>sp|Q8EGU3|GLGC_SHEON Glucose-1-phosphate adenylyltransferase OS=Shewanella oneidensis (strain MR-1) OX=211586 GN=glgC PE=3 SV=1
MSNVRYISNLTRETYALILAGGRGSRLHELTDWRAKPALYFGGKFRIIDFPLSNCINSGI
RRVGVVTQYKSHSLIRHVMRGWGHFKKELGESVEILPASQRYSENWYQGTADAVFQNIDI
IRHELPKYVMVLSGDHVYRMDYAGLLAAHAESGADMTVSCLEVPVAEAAGAFGVMEVDDD
MRILGFEEKPQLPKHCPGNPEKCLASMGNYVFNTEFLFEQLKKDAQNAESDRDFGKDIIP
SIIEKHKVFAYPFKSAFPNEQAYWRDVGTLDSFWLANMELLSPTPALNLYDAKWPIWTYQ
EQLPPAKFVFDDDDRRGMAVDSIISGGCIISGATVRRSVLFNEVRVCSYSVVEDSVVLPD
VVVLRHCKIKNAIIDRGCIIPEGTVIGYNHDHDRAKGFRVSEKGITLVTRDMLGLPVGYE
